# Supplementary material for: Targeting the anti-apoptotic Bcl-2 family proteins: machine learning virtual screening and biological evaluation of new small molecules
Source: Theranostics. 2022 Feb 28;12(5):2427–44. doi: 10.7150/thno.64233 (PMC8899577; doi:10.7150/thno.64233)
Supplement: Supplementary file 2 — Additional files. [file thnov12p2427s2.zip]

Archive with 8 entries (8 files):
- IS1.key.sdf
- IS20.key.sdf
- IS21.key.sdf
- IS27.key.sdf
- IS29.key.sdf
- IS9.key.sdf
- ISP.key.sdf
- ISQ.key.sdf
