# Supplementary material for: Targeting the anti-apoptotic Bcl-2 family proteins: machine learning virtual screening and biological evaluation of new small molecules
Source: Theranostics. 2022 Feb 28;12(5):2427–44. doi: 10.7150/thno.64233 (PMC8899577; doi:10.7150/thno.64233)
Supplement: Supplementary file 2 — Additional files. [file thnov12p2427s2.zip › IS1.key.sdf]

 OpenBabel10042114023D

 54 56  0  0  0  0  0  0  0  0999 V2000
    5.0032   -2.0831   -2.3354 Cl  0  0  0  0  0  0  0  0  0  0  0  0
    4.5558   -0.7428   -1.3416 C   0  0  0  0  0  0  0  0  0  0  0  0
    5.2741    0.4451   -1.5198 C   0  0  0  0  0  0  0  0  0  0  0  0
    4.9807    1.5699   -0.7505 C   0  0  0  0  0  0  0  0  0  0  0  0
    3.9682    1.5116    0.1995 C   0  0  0  0  0  0  0  0  0  0  0  0
    3.2493    0.3300    0.3855 C   0  0  0  0  0  0  0  0  0  0  0  0
    3.5283   -0.8139   -0.3898 C   0  0  0  0  0  0  0  0  0  0  0  0
    2.7030   -2.0674   -0.1350 C   0  0  0  0  0  0  0  0  0  0  0  0
    1.2520   -1.8487   -0.3113 N   0  0  0  0  0  0  0  0  0  0  0  0
    0.8874   -1.6076   -1.7221 C   0  0  0  0  0  0  0  0  0  0  0  0
    1.0631   -2.8134   -2.6658 C   0  0  0  0  0  0  0  0  0  0  0  0
    0.4483   -4.0596   -2.1850 N   0  0  0  0  0  0  0  0  0  0  0  0
    0.6025   -4.2680   -0.7423 C   0  0  0  0  0  0  0  0  0  0  0  0
    0.4666   -3.0118    0.1451 C   0  0  0  0  0  0  0  0  0  0  0  0
    0.1684   -4.9779   -3.1465 N   0  0  0  0  0  0  0  0  0  0  0  0
    0.2321   -6.2752   -3.0513 C   0  0  0  0  0  0  0  0  0  0  0  0
    0.7167   -7.1579   -1.9820 C   0  0  0  0  0  0  0  0  0  0  0  0
   -0.0495   -8.2654   -1.6340 C   0  0  0  0  0  0  0  0  0  0  0  0
    0.2031   -8.9192   -0.4250 C   0  0  0  0  0  0  0  0  0  0  0  0
    1.1919   -8.4500    0.4575 C   0  0  0  0  0  0  0  0  0  0  0  0
    2.0604   -7.4523   -0.0209 C   0  0  0  0  0  0  0  0  0  0  0  0
    1.8718   -6.8711   -1.2743 C   0  0  0  0  0  0  0  0  0  0  0  0
    1.3012   -8.9380    1.9119 C   0  0  0  0  0  0  0  0  0  0  0  0
    0.4050  -10.1582    2.2145 C   0  0  0  0  0  0  0  0  0  0  0  0
    2.7553   -9.3277    2.2415 C   0  0  0  0  0  0  0  0  0  0  0  0
    0.8579   -7.8025    2.8658 C   0  0  0  0  0  0  0  0  0  0  0  0
    6.0668    0.5005   -2.2624 H   0  0  0  0  0  0  0  0  0  0  0  0
    5.5386    2.4918   -0.8973 H   0  0  0  0  0  0  0  0  0  0  0  0
    3.7313    2.3858    0.7977 H   0  0  0  0  0  0  0  0  0  0  0  0
    2.4493    0.2887    1.1220 H   0  0  0  0  0  0  0  0  0  0  0  0
    2.8999   -2.3480    0.9100 H   0  0  0  0  0  0  0  0  0  0  0  0
    3.0620   -2.9127   -0.7279 H   0  0  0  0  0  0  0  0  0  0  0  0
    1.4335   -0.7458   -2.1215 H   0  0  0  0  0  0  0  0  0  0  0  0
   -0.1694   -1.3078   -1.7415 H   0  0  0  0  0  0  0  0  0  0  0  0
    2.1269   -2.9962   -2.8509 H   0  0  0  0  0  0  0  0  0  0  0  0
    0.6243   -2.5425   -3.6344 H   0  0  0  0  0  0  0  0  0  0  0  0
    1.6086   -4.6272   -0.5317 H   0  0  0  0  0  0  0  0  0  0  0  0
   -0.1203   -5.0076   -0.3826 H   0  0  0  0  0  0  0  0  0  0  0  0
    0.7477   -3.2679    1.1756 H   0  0  0  0  0  0  0  0  0  0  0  0
   -0.5910   -2.7239    0.1933 H   0  0  0  0  0  0  0  0  0  0  0  0
   -0.1783   -6.8176   -3.9220 H   0  0  0  0  0  0  0  0  0  0  0  0
   -0.8835   -8.5868   -2.2522 H   0  0  0  0  0  0  0  0  0  0  0  0
   -0.4395   -9.7561   -0.1668 H   0  0  0  0  0  0  0  0  0  0  0  0
    2.8577   -7.0550    0.6030 H   0  0  0  0  0  0  0  0  0  0  0  0
    2.5479   -6.0960   -1.6266 H   0  0  0  0  0  0  0  0  0  0  0  0
    0.6568  -11.0073    1.5692 H   0  0  0  0  0  0  0  0  0  0  0  0
   -0.6569   -9.9245    2.0726 H   0  0  0  0  0  0  0  0  0  0  0  0
    0.5207  -10.4864    3.2537 H   0  0  0  0  0  0  0  0  0  0  0  0
    3.1162  -10.1051    1.5589 H   0  0  0  0  0  0  0  0  0  0  0  0
    2.8392   -9.7082    3.2656 H   0  0  0  0  0  0  0  0  0  0  0  0
    3.4409   -8.4771    2.1667 H   0  0  0  0  0  0  0  0  0  0  0  0
   -0.1775   -7.4969    2.6709 H   0  0  0  0  0  0  0  0  0  0  0  0
    1.4860   -6.9097    2.7691 H   0  0  0  0  0  0  0  0  0  0  0  0
    0.9133   -8.1253    3.9128 H   0  0  0  0  0  0  0  0  0  0  0  0
  1  2  1  0  0  0  0
  2  3  2  0  0  0  0
  2  7  1  0  0  0  0
  3  4  1  0  0  0  0
  3 27  1  0  0  0  0
  4  5  2  0  0  0  0
  4 28  1  0  0  0  0
  5  6  1  0  0  0  0
  5 29  1  0  0  0  0
  6  7  2  0  0  0  0
  6 30  1  0  0  0  0
  7  8  1  0  0  0  0
  8  9  1  0  0  0  0
  8 31  1  0  0  0  0
  8 32  1  0  0  0  0
  9 10  1  0  0  0  0
  9 14  1  0  0  0  0
 10 11  1  0  0  0  0
 10 33  1  0  0  0  0
 10 34  1  0  0  0  0
 11 12  1  0  0  0  0
 11 35  1  0  0  0  0
 11 36  1  0  0  0  0
 12 13  1  0  0  0  0
 12 15  1  0  0  0  0
 13 14  1  0  0  0  0
 13 37  1  0  0  0  0
 13 38  1  0  0  0  0
 14 39  1  0  0  0  0
 14 40  1  0  0  0  0
 15 16  2  0  0  0  0
 16 17  1  0  0  0  0
 16 41  1  0  0  0  0
 17 18  2  0  0  0  0
 17 22  1  0  0  0  0
 18 19  1  0  0  0  0
 18 42  1  0  0  0  0
 19 20  2  0  0  0  0
 19 43  1  0  0  0  0
 20 21  1  0  0  0  0
 20 23  1  0  0  0  0
 21 22  2  0  0  0  0
 21 44  1  0  0  0  0
 22 45  1  0  0  0  0
 23 24  1  0  0  0  0
 23 25  1  0  0  0  0
 23 26  1  0  0  0  0
 24 46  1  0  0  0  0
 24 47  1  0  0  0  0
 24 48  1  0  0  0  0
 25 49  1  0  0  0  0
 25 50  1  0  0  0  0
 25 51  1  0  0  0  0
 26 52  1  0  0  0  0
 26 53  1  0  0  0  0
 26 54  1  0  0  0  0
M  END
$$$$
