# Supplementary material for: Targeting the anti-apoptotic Bcl-2 family proteins: machine learning virtual screening and biological evaluation of new small molecules
Source: Theranostics. 2022 Feb 28;12(5):2427–44. doi: 10.7150/thno.64233 (PMC8899577; doi:10.7150/thno.64233)
Supplement: Supplementary file 2 — Additional files. [file thnov12p2427s2.zip › IS20.key.sdf]

 OpenBabel10042114033D

 81 86  0  0  1  0  0  0  0  0999 V2000
    0.8084    0.6511    3.4222 C   0  0  0  0  0  0  0  0  0  0  0  0
    2.3044    0.8630    3.2464 C   0  0  0  0  0  0  0  0  0  0  0  0
    2.8511    1.8369    4.2870 C   0  0  0  0  0  0  0  0  0  0  0  0
    4.3678    1.9914    4.2075 C   0  0  0  0  0  0  0  0  0  0  0  0
    4.8075    2.4981    2.9405 O   0  0  0  0  0  0  0  0  0  0  0  0
    6.1715    2.5940    2.7728 C   0  0  0  0  0  0  0  0  0  0  0  0
    7.0834    2.2612    3.7898 C   0  0  0  0  0  0  0  0  0  0  0  0
    8.4677    2.3299    3.5951 C   0  0  0  0  0  0  0  0  0  0  0  0
    8.9952    2.7149    2.3640 C   0  0  0  0  0  0  0  0  0  0  0  0
    8.0887    3.0277    1.3324 C   0  0  0  0  0  0  0  0  0  0  0  0
    6.6943    3.0187    1.5414 C   0  0  0  0  0  0  0  0  0  0  0  0
    5.9922    3.4517    0.4405 O   0  0  0  0  0  0  0  0  0  0  0  0
    4.7988    4.1954    0.6984 C   0  0  0  0  0  0  0  0  0  0  0  0
    4.6113    5.2407   -0.3960 C   0  0  0  0  0  0  0  0  0  0  0  0
   10.4945    2.8978    2.1566 C   0  0  3  0  0  0  0  0  0  0  0  0
   11.0809    3.9573    2.9986 N   0  0  0  0  0  0  0  0  0  0  0  0
   10.5110    5.1969    3.2915 C   0  0  0  0  0  0  0  0  0  0  0  0
    9.3408    5.6304    2.8684 N   0  0  0  0  0  0  0  0  0  0  0  0
    9.0224    6.8921    3.3580 N   0  0  0  0  0  0  0  0  0  0  0  0
    9.9704    7.3704    4.1326 C   0  0  0  0  0  0  0  0  0  0  0  0
   11.2867    6.3105    4.3475 S   0  0  0  0  0  0  0  0  0  0  0  0
    9.9188    8.9532    4.8742 S   0  0  0  0  0  0  0  0  0  0  0  0
    8.1366    9.1515    5.1294 C   0  0  0  0  0  0  0  0  0  0  0  0
    7.8089   10.4563    5.8220 C   0  0  0  0  0  0  0  0  0  0  0  0
    7.6004   11.6276    5.0761 C   0  0  0  0  0  0  0  0  0  0  0  0
    7.2946   12.8338    5.7147 C   0  0  0  0  0  0  0  0  0  0  0  0
    7.2016   12.8782    7.1033 C   0  0  0  0  0  0  0  0  0  0  0  0
    7.4114   11.7282    7.8599 C   0  0  0  0  0  0  0  0  0  0  0  0
    7.7188   10.5218    7.2218 C   0  0  0  0  0  0  0  0  0  0  0  0
    6.8275   14.3631    7.8894 Cl  0  0  0  0  0  0  0  0  0  0  0  0
   12.3932    3.6675    3.3320 C   0  0  0  0  0  0  0  0  0  0  0  0
   13.2692    4.3195    3.8617 O   0  0  0  0  0  0  0  0  0  0  0  0
   12.6383    2.2310    2.9144 C   0  0  0  0  0  0  0  0  0  0  0  0
   13.7359    1.7175    2.8871 O   0  0  0  0  0  0  0  0  0  0  0  0
   11.3508    1.6705    2.4488 C   0  0  0  0  0  0  0  0  0  0  0  0
   11.1197    0.3405    2.4014 C   0  0  0  0  0  0  0  0  0  0  0  0
   11.9281   -0.6806    3.1273 C   0  0  0  0  0  0  0  0  0  0  0  0
   12.2095   -1.9503    2.5737 C   0  0  0  0  0  0  0  0  0  0  0  0
   12.9066   -2.9316    3.3025 C   0  0  0  0  0  0  0  0  0  0  0  0
   13.3360   -2.6255    4.5782 C   0  0  0  0  0  0  0  0  0  0  0  0
   13.0828   -1.3918    5.1338 C   0  0  0  0  0  0  0  0  0  0  0  0
   12.3501   -0.4348    4.4506 C   0  0  0  0  0  0  0  0  0  0  0  0
   13.7163   -1.2853    6.4630 C   0  0  0  0  0  0  0  0  0  0  0  0
   14.3405   -2.6826    6.5848 C   0  0  3  0  0  0  0  0  0  0  0  0
   14.0221   -3.4743    5.4064 O   0  0  0  0  0  0  0  0  0  0  0  0
   13.8523   -3.3980    7.8396 C   0  0  0  0  0  0  0  0  0  0  0  0
   10.0287   -0.2106    1.7605 O   0  0  0  0  0  0  0  0  0  0  0  0
    0.4233   -0.0010    2.6324 H   0  0  0  0  0  0  0  0  0  0  0  0
    0.2674    1.6014    3.3750 H   0  0  0  0  0  0  0  0  0  0  0  0
    0.5895    0.1801    4.3865 H   0  0  0  0  0  0  0  0  0  0  0  0
    2.4999    1.2461    2.2393 H   0  0  0  0  0  0  0  0  0  0  0  0
    2.8141   -0.1037    3.3344 H   0  0  0  0  0  0  0  0  0  0  0  0
    2.5986    1.4737    5.2920 H   0  0  0  0  0  0  0  0  0  0  0  0
    2.3709    2.8139    4.1621 H   0  0  0  0  0  0  0  0  0  0  0  0
    4.8145    1.0059    4.3888 H   0  0  0  0  0  0  0  0  0  0  0  0
    4.6688    2.6902    4.9980 H   0  0  0  0  0  0  0  0  0  0  0  0
    6.7536    1.9526    4.7765 H   0  0  0  0  0  0  0  0  0  0  0  0
    9.1165    2.0897    4.4359 H   0  0  0  0  0  0  0  0  0  0  0  0
    8.4561    3.3388    0.3572 H   0  0  0  0  0  0  0  0  0  0  0  0
    4.8336    4.7180    1.6608 H   0  0  0  0  0  0  0  0  0  0  0  0
    3.9521    3.5026    0.6777 H   0  0  0  0  0  0  0  0  0  0  0  0
    5.2561    6.1073   -0.2100 H   0  0  0  0  0  0  0  0  0  0  0  0
    3.5760    5.5966   -0.4141 H   0  0  0  0  0  0  0  0  0  0  0  0
    4.8728    4.8529   -1.3856 H   0  0  0  0  0  0  0  0  0  0  0  0
   10.6825    3.1923    1.1204 H   0  0  0  0  0  0  0  0  0  0  0  0
    7.7645    8.3164    5.7341 H   0  0  0  0  0  0  0  0  0  0  0  0
    7.6149    9.1099    4.1671 H   0  0  0  0  0  0  0  0  0  0  0  0
    7.6746   11.6092    3.9905 H   0  0  0  0  0  0  0  0  0  0  0  0
    7.1322   13.7315    5.1240 H   0  0  0  0  0  0  0  0  0  0  0  0
    7.3391   11.7631    8.9437 H   0  0  0  0  0  0  0  0  0  0  0  0
    7.8862    9.6337    7.8276 H   0  0  0  0  0  0  0  0  0  0  0  0
   11.8769   -2.1868    1.5643 H   0  0  0  0  0  0  0  0  0  0  0  0
   13.1124   -3.9059    2.8708 H   0  0  0  0  0  0  0  0  0  0  0  0
   12.1301    0.5020    4.9519 H   0  0  0  0  0  0  0  0  0  0  0  0
   12.9875   -1.0642    7.2483 H   0  0  0  0  0  0  0  0  0  0  0  0
   14.4939   -0.5142    6.4650 H   0  0  0  0  0  0  0  0  0  0  0  0
   15.4338   -2.5984    6.6341 H   0  0  0  0  0  0  0  0  0  0  0  0
   12.7825   -3.6239    7.7752 H   0  0  0  0  0  0  0  0  0  0  0  0
   14.0279   -2.7870    8.7314 H   0  0  0  0  0  0  0  0  0  0  0  0
   14.3737   -4.3521    7.9686 H   0  0  0  0  0  0  0  0  0  0  0  0
    9.6697    0.4097    1.1050 H   0  0  0  0  0  0  0  0  0  0  0  0
  1  2  1  0  0  0  0
  1 48  1  0  0  0  0
  1 49  1  0  0  0  0
  1 50  1  0  0  0  0
  2  3  1  0  0  0  0
  2 51  1  0  0  0  0
  2 52  1  0  0  0  0
  3  4  1  0  0  0  0
  3 53  1  0  0  0  0
  3 54  1  0  0  0  0
  4  5  1  0  0  0  0
  4 55  1  0  0  0  0
  4 56  1  0  0  0  0
  5  6  1  0  0  0  0
  6  7  2  0  0  0  0
  6 11  1  0  0  0  0
  7  8  1  0  0  0  0
  7 57  1  0  0  0  0
  8  9  2  0  0  0  0
  8 58  1  0  0  0  0
  9 10  1  0  0  0  0
  9 15  1  0  0  0  0
 10 11  2  0  0  0  0
 10 59  1  0  0  0  0
 11 12  1  0  0  0  0
 12 13  1  0  0  0  0
 13 14  1  0  0  0  0
 13 60  1  0  0  0  0
 13 61  1  0  0  0  0
 14 62  1  0  0  0  0
 14 63  1  0  0  0  0
 14 64  1  0  0  0  0
 15 16  1  0  0  0  0
 15 35  1  0  0  0  0
 15 65  1  0  0  0  0
 16 17  1  0  0  0  0
 16 31  1  0  0  0  0
 17 18  2  0  0  0  0
 17 21  1  0  0  0  0
 18 19  1  0  0  0  0
 19 20  2  0  0  0  0
 20 21  1  0  0  0  0
 20 22  1  0  0  0  0
 22 23  1  0  0  0  0
 23 24  1  0  0  0  0
 23 66  1  0  0  0  0
 23 67  1  0  0  0  0
 24 25  2  0  0  0  0
 24 29  1  0  0  0  0
 25 26  1  0  0  0  0
 25 68  1  0  0  0  0
 26 27  2  0  0  0  0
 26 69  1  0  0  0  0
 27 28  1  0  0  0  0
 27 30  1  0  0  0  0
 28 29  2  0  0  0  0
 28 70  1  0  0  0  0
 29 71  1  0  0  0  0
 31 32  2  0  0  0  0
 31 33  1  0  0  0  0
 33 34  2  0  0  0  0
 33 35  1  0  0  0  0
 35 36  2  0  0  0  0
 36 37  1  0  0  0  0
 36 47  1  0  0  0  0
 37 38  2  0  0  0  0
 37 42  1  0  0  0  0
 38 39  1  0  0  0  0
 38 72  1  0  0  0  0
 39 40  2  0  0  0  0
 39 73  1  0  0  0  0
 40 41  1  0  0  0  0
 40 45  1  0  0  0  0
 41 42  2  0  0  0  0
 41 43  1  0  0  0  0
 42 74  1  0  0  0  0
 43 44  1  0  0  0  0
 43 75  1  0  0  0  0
 43 76  1  0  0  0  0
 44 45  1  0  0  0  0
 44 46  1  0  0  0  0
 44 77  1  0  0  0  0
 46 78  1  0  0  0  0
 46 79  1  0  0  0  0
 46 80  1  0  0  0  0
 47 81  1  0  0  0  0
M  END
$$$$
