# Supplementary material for: Targeting the anti-apoptotic Bcl-2 family proteins: machine learning virtual screening and biological evaluation of new small molecules
Source: Theranostics. 2022 Feb 28;12(5):2427–44. doi: 10.7150/thno.64233 (PMC8899577; doi:10.7150/thno.64233)
Supplement: Supplementary file 2 — Additional files. [file thnov12p2427s2.zip › IS21.key.sdf]

 OpenBabel10042114033D

 84 89  0  0  1  0  0  0  0  0999 V2000
    6.5845    0.7558   -3.3162 C   0  0  0  0  0  0  0  0  0  0  0  0
    5.8308    0.3409   -2.0641 C   0  0  0  0  0  0  0  0  0  0  0  0
    6.7580    0.2265   -0.8598 C   0  0  0  0  0  0  0  0  0  0  0  0
    5.9803   -0.1903    0.3905 C   0  0  0  0  0  0  0  0  0  0  0  0
    6.9225   -0.3056    1.5770 C   0  0  0  0  0  0  0  0  0  0  0  0
    6.1982   -0.6479    2.7637 O   0  0  0  0  0  0  0  0  0  0  0  0
    6.9694   -0.8800    3.8796 C   0  0  0  0  0  0  0  0  0  0  0  0
    8.3554   -0.6593    3.8759 C   0  0  0  0  0  0  0  0  0  0  0  0
    9.1471   -0.9711    4.9746 C   0  0  0  0  0  0  0  0  0  0  0  0
    8.5817   -1.5166    6.1281 C   0  0  0  0  0  0  0  0  0  0  0  0
    7.1906   -1.7005    6.1597 C   0  0  0  0  0  0  0  0  0  0  0  0
    6.3740   -1.3710    5.0549 C   0  0  0  0  0  0  0  0  0  0  0  0
    5.0463   -1.6112    5.3047 O   0  0  0  0  0  0  0  0  0  0  0  0
    4.0673   -1.0357    4.4408 C   0  0  0  0  0  0  0  0  0  0  0  0
    2.7218   -1.0859    5.1527 C   0  0  0  0  0  0  0  0  0  0  0  0
    9.5044   -1.8423    7.2820 C   0  0  3  0  0  0  0  0  0  0  0  0
    9.3389   -0.9886    8.5202 C   0  0  0  0  0  0  0  0  0  0  0  0
    8.8764    0.2576    8.7158 C   0  0  0  0  0  0  0  0  0  0  0  0
    8.7961    0.9267   10.0250 C   0  0  0  0  0  0  0  0  0  0  0  0
    7.6344    0.8144   10.8186 C   0  0  0  0  0  0  0  0  0  0  0  0
    7.5296    1.4991   12.0362 C   0  0  0  0  0  0  0  0  0  0  0  0
    8.5912    2.2867   12.4350 C   0  0  0  0  0  0  0  0  0  0  0  0
    9.7421    2.3863   11.6775 C   0  0  0  0  0  0  0  0  0  0  0  0
    9.8684    1.7117   10.4730 C   0  0  0  0  0  0  0  0  0  0  0  0
   10.7103    3.2803   12.3446 C   0  0  0  0  0  0  0  0  0  0  0  0
    9.8916    3.7154   13.5720 C   0  0  3  0  0  0  0  0  0  0  0  0
    8.6063    3.0386   13.5777 O   0  0  0  0  0  0  0  0  0  0  0  0
    9.6587    5.2226   13.5962 C   0  0  0  0  0  0  0  0  0  0  0  0
    8.4822    1.0730    7.6780 O   0  0  0  0  0  0  0  0  0  0  0  0
    9.8250   -1.8516    9.6137 C   0  0  0  0  0  0  0  0  0  0  0  0
   10.3482   -1.5192   10.6547 O   0  0  0  0  0  0  0  0  0  0  0  0
    9.7368   -3.2835    9.1152 C   0  0  0  0  0  0  0  0  0  0  0  0
    9.9395   -4.2223    9.8656 O   0  0  0  0  0  0  0  0  0  0  0  0
    9.4547   -3.2231    7.7568 N   0  0  0  0  0  0  0  0  0  0  0  0
    9.6230   -4.3483    6.9509 C   0  0  0  0  0  0  0  0  0  0  0  0
    9.8816   -4.3377    5.6579 N   0  0  0  0  0  0  0  0  0  0  0  0
   10.1582   -5.6084    5.1651 N   0  0  0  0  0  0  0  0  0  0  0  0
   10.0488   -6.5329    6.0957 C   0  0  0  0  0  0  0  0  0  0  0  0
    9.4900   -5.9361    7.5947 S   0  0  0  0  0  0  0  0  0  0  0  0
   10.4761   -8.2176    5.8488 S   0  0  0  0  0  0  0  0  0  0  0  0
   11.7702   -8.0279    4.5972 C   0  0  0  0  0  0  0  0  0  0  0  0
   12.5093   -9.3051    4.2555 C   0  0  0  0  0  0  0  0  0  0  0  0
   12.3875   -9.8583    2.9699 C   0  0  0  0  0  0  0  0  0  0  0  0
   13.1509  -10.9658    2.5867 C   0  0  0  0  0  0  0  0  0  0  0  0
   14.0387  -11.5393    3.4936 C   0  0  0  0  0  0  0  0  0  0  0  0
   14.1556  -11.0230    4.7823 C   0  0  0  0  0  0  0  0  0  0  0  0
   13.3924   -9.9121    5.1636 C   0  0  0  0  0  0  0  0  0  0  0  0
   15.0136  -12.8726    3.0103 Cl  0  0  0  0  0  0  0  0  0  0  0  0
    5.8985    0.8041   -4.1673 H   0  0  0  0  0  0  0  0  0  0  0  0
    7.3754    0.0381   -3.5564 H   0  0  0  0  0  0  0  0  0  0  0  0
    7.0416    1.7425   -3.1907 H   0  0  0  0  0  0  0  0  0  0  0  0
    5.3393   -0.6223   -2.2414 H   0  0  0  0  0  0  0  0  0  0  0  0
    5.0453    1.0759   -1.8556 H   0  0  0  0  0  0  0  0  0  0  0  0
    7.2566    1.1883   -0.6830 H   0  0  0  0  0  0  0  0  0  0  0  0
    7.5482   -0.5064   -1.0679 H   0  0  0  0  0  0  0  0  0  0  0  0
    5.4777   -1.1509    0.2278 H   0  0  0  0  0  0  0  0  0  0  0  0
    5.1935    0.5387    0.6150 H   0  0  0  0  0  0  0  0  0  0  0  0
    7.4175    0.6632    1.7196 H   0  0  0  0  0  0  0  0  0  0  0  0
    7.6640   -1.0834    1.3516 H   0  0  0  0  0  0  0  0  0  0  0  0
    8.8785   -0.2517    3.0168 H   0  0  0  0  0  0  0  0  0  0  0  0
   10.2181   -0.7913    4.9027 H   0  0  0  0  0  0  0  0  0  0  0  0
    6.7122   -2.1016    7.0523 H   0  0  0  0  0  0  0  0  0  0  0  0
    4.0005   -1.6186    3.5160 H   0  0  0  0  0  0  0  0  0  0  0  0
    4.2974    0.0127    4.2229 H   0  0  0  0  0  0  0  0  0  0  0  0
    2.4384   -2.1184    5.3831 H   0  0  0  0  0  0  0  0  0  0  0  0
    1.9366   -0.6363    4.5373 H   0  0  0  0  0  0  0  0  0  0  0  0
    2.7690   -0.5494    6.1066 H   0  0  0  0  0  0  0  0  0  0  0  0
   10.5436   -1.6967    6.9466 H   0  0  0  0  0  0  0  0  0  0  0  0
    6.7989    0.2025   10.4879 H   0  0  0  0  0  0  0  0  0  0  0  0
    6.6364    1.4249   12.6477 H   0  0  0  0  0  0  0  0  0  0  0  0
   10.7782    1.7976    9.8877 H   0  0  0  0  0  0  0  0  0  0  0  0
   10.9918    4.1208   11.7032 H   0  0  0  0  0  0  0  0  0  0  0  0
   11.6110    2.7386   12.6495 H   0  0  0  0  0  0  0  0  0  0  0  0
   10.4182    3.4274   14.4904 H   0  0  0  0  0  0  0  0  0  0  0  0
    8.9954    5.5336   12.7818 H   0  0  0  0  0  0  0  0  0  0  0  0
   10.6028    5.7705   13.5114 H   0  0  0  0  0  0  0  0  0  0  0  0
    9.1716    5.5188   14.5312 H   0  0  0  0  0  0  0  0  0  0  0  0
    7.6219    0.7500    7.3511 H   0  0  0  0  0  0  0  0  0  0  0  0
   12.5082   -7.2905    4.9324 H   0  0  0  0  0  0  0  0  0  0  0  0
   11.3011   -7.6263    3.6924 H   0  0  0  0  0  0  0  0  0  0  0  0
   11.7158   -9.4157    2.2357 H   0  0  0  0  0  0  0  0  0  0  0  0
   13.0591  -11.3659    1.5800 H   0  0  0  0  0  0  0  0  0  0  0  0
   14.8509  -11.4700    5.4895 H   0  0  0  0  0  0  0  0  0  0  0  0
   13.5114   -9.5134    6.1690 H   0  0  0  0  0  0  0  0  0  0  0  0
  1  2  1  0  0  0  0
  1 49  1  0  0  0  0
  1 50  1  0  0  0  0
  1 51  1  0  0  0  0
  2  3  1  0  0  0  0
  2 52  1  0  0  0  0
  2 53  1  0  0  0  0
  3  4  1  0  0  0  0
  3 54  1  0  0  0  0
  3 55  1  0  0  0  0
  4  5  1  0  0  0  0
  4 56  1  0  0  0  0
  4 57  1  0  0  0  0
  5  6  1  0  0  0  0
  5 58  1  0  0  0  0
  5 59  1  0  0  0  0
  6  7  1  0  0  0  0
  7  8  2  0  0  0  0
  7 12  1  0  0  0  0
  8  9  1  0  0  0  0
  8 60  1  0  0  0  0
  9 10  2  0  0  0  0
  9 61  1  0  0  0  0
 10 11  1  0  0  0  0
 10 16  1  0  0  0  0
 11 12  2  0  0  0  0
 11 62  1  0  0  0  0
 12 13  1  0  0  0  0
 13 14  1  0  0  0  0
 14 15  1  0  0  0  0
 14 63  1  0  0  0  0
 14 64  1  0  0  0  0
 15 65  1  0  0  0  0
 15 66  1  0  0  0  0
 15 67  1  0  0  0  0
 16 17  1  0  0  0  0
 16 34  1  0  0  0  0
 16 68  1  0  0  0  0
 17 18  2  0  0  0  0
 17 30  1  0  0  0  0
 18 19  1  0  0  0  0
 18 29  1  0  0  0  0
 19 20  2  0  0  0  0
 19 24  1  0  0  0  0
 20 21  1  0  0  0  0
 20 69  1  0  0  0  0
 21 22  2  0  0  0  0
 21 70  1  0  0  0  0
 22 23  1  0  0  0  0
 22 27  1  0  0  0  0
 23 24  2  0  0  0  0
 23 25  1  0  0  0  0
 24 71  1  0  0  0  0
 25 26  1  0  0  0  0
 25 72  1  0  0  0  0
 25 73  1  0  0  0  0
 26 27  1  0  0  0  0
 26 28  1  0  0  0  0
 26 74  1  0  0  0  0
 28 75  1  0  0  0  0
 28 76  1  0  0  0  0
 28 77  1  0  0  0  0
 29 78  1  0  0  0  0
 30 31  2  0  0  0  0
 30 32  1  0  0  0  0
 32 33  2  0  0  0  0
 32 34  1  0  0  0  0
 34 35  1  0  0  0  0
 35 36  2  0  0  0  0
 35 39  1  0  0  0  0
 36 37  1  0  0  0  0
 37 38  2  0  0  0  0
 38 39  1  0  0  0  0
 38 40  1  0  0  0  0
 40 41  1  0  0  0  0
 41 42  1  0  0  0  0
 41 79  1  0  0  0  0
 41 80  1  0  0  0  0
 42 43  2  0  0  0  0
 42 47  1  0  0  0  0
 43 44  1  0  0  0  0
 43 81  1  0  0  0  0
 44 45  2  0  0  0  0
 44 82  1  0  0  0  0
 45 46  1  0  0  0  0
 45 48  1  0  0  0  0
 46 47  2  0  0  0  0
 46 83  1  0  0  0  0
 47 84  1  0  0  0  0
M  END
$$$$
