# Supplementary material for: Targeting the anti-apoptotic Bcl-2 family proteins: machine learning virtual screening and biological evaluation of new small molecules
Source: Theranostics. 2022 Feb 28;12(5):2427–44. doi: 10.7150/thno.64233 (PMC8899577; doi:10.7150/thno.64233)
Supplement: Supplementary file 2 — Additional files. [file thnov12p2427s2.zip › IS27.key.sdf]

 OpenBabel10042114033D

 52 54  0  0  0  0  0  0  0  0999 V2000
    3.3674   -1.5768    0.2897 O   0  0  0  0  0  0  0  0  0  0  0  0
    3.0972   -0.7844    1.1884 C   0  0  0  0  0  0  0  0  0  0  0  0
    3.2294    0.7300    0.9714 C   0  0  0  0  0  0  0  0  0  0  0  0
    2.1132    1.5042    1.5747 N   0  0  0  0  0  0  0  0  0  0  0  0
    2.3033    2.9570    1.3159 C   0  0  0  0  0  0  0  0  0  0  0  0
    1.9258    3.4610   -0.1057 C   0  0  0  0  0  0  0  0  0  0  0  0
    0.6286    2.9924   -0.6405 N   0  0  0  0  0  0  0  0  0  0  0  0
    0.5395    1.5327   -0.4345 C   0  0  0  0  0  0  0  0  0  0  0  0
    0.7972    1.0986    1.0275 C   0  0  0  0  0  0  0  0  0  0  0  0
   -0.5424    3.6652   -0.0371 C   0  0  0  0  0  0  0  0  0  0  0  0
   -0.5798    5.1590   -0.2765 C   0  0  0  0  0  0  0  0  0  0  0  0
   -0.5710    5.6346   -1.6011 C   0  0  0  0  0  0  0  0  0  0  0  0
   -0.5129    7.0021   -1.8726 C   0  0  0  0  0  0  0  0  0  0  0  0
   -0.4764    7.9176   -0.8247 C   0  0  0  0  0  0  0  0  0  0  0  0
   -0.5352    7.4669    0.4920 C   0  0  0  0  0  0  0  0  0  0  0  0
   -0.5985    6.0975    0.7683 C   0  0  0  0  0  0  0  0  0  0  0  0
   -0.6945    5.6373    2.4323 Cl  0  0  0  0  0  0  0  0  0  0  0  0
    2.6791   -1.1343    2.4657 N   0  0  0  0  0  0  0  0  0  0  0  0
    2.5056   -2.4517    2.7745 N   0  0  0  0  0  0  0  0  0  0  0  0
    2.0064   -2.7160    3.9394 C   0  0  0  0  0  0  0  0  0  0  0  0
    1.8075   -4.1237    4.3748 C   0  0  0  0  0  0  0  0  0  0  0  0
    1.6378   -5.0872    3.3627 C   0  0  0  0  0  0  0  0  0  0  0  0
    1.4277   -6.4300    3.6771 C   0  0  0  0  0  0  0  0  0  0  0  0
    1.3881   -6.8304    5.0059 C   0  0  0  0  0  0  0  0  0  0  0  0
    1.5656   -5.8851    6.0172 C   0  0  0  0  0  0  0  0  0  0  0  0
    1.7863   -4.5189    5.7265 C   0  0  0  0  0  0  0  0  0  0  0  0
    2.0082   -3.6013    6.8952 C   0  0  0  0  0  0  0  0  0  0  0  0
    2.3384   -2.3200    6.5885 F   0  0  0  0  0  0  0  0  0  0  0  0
    0.9050   -3.5145    7.6914 F   0  0  0  0  0  0  0  0  0  0  0  0
    3.0104   -4.0446    7.7074 F   0  0  0  0  0  0  0  0  0  0  0  0
    3.3164    0.9102   -0.1062 H   0  0  0  0  0  0  0  0  0  0  0  0
    4.1769    1.0263    1.4396 H   0  0  0  0  0  0  0  0  0  0  0  0
    3.3424    3.2426    1.5271 H   0  0  0  0  0  0  0  0  0  0  0  0
    1.6985    3.5057    2.0475 H   0  0  0  0  0  0  0  0  0  0  0  0
    2.7024    3.1278   -0.8073 H   0  0  0  0  0  0  0  0  0  0  0  0
    1.9907    4.5554   -0.1289 H   0  0  0  0  0  0  0  0  0  0  0  0
    1.2639    1.0431   -1.0958 H   0  0  0  0  0  0  0  0  0  0  0  0
   -0.4412    1.1635   -0.7600 H   0  0  0  0  0  0  0  0  0  0  0  0
    0.6460    0.0182    1.1121 H   0  0  0  0  0  0  0  0  0  0  0  0
    0.0266    1.5249    1.6829 H   0  0  0  0  0  0  0  0  0  0  0  0
   -0.6184    3.4379    1.0272 H   0  0  0  0  0  0  0  0  0  0  0  0
   -1.4566    3.2565   -0.4903 H   0  0  0  0  0  0  0  0  0  0  0  0
   -0.5820    4.9266   -2.4295 H   0  0  0  0  0  0  0  0  0  0  0  0
   -0.4810    7.3490   -2.9022 H   0  0  0  0  0  0  0  0  0  0  0  0
   -0.4016    8.9818   -1.0322 H   0  0  0  0  0  0  0  0  0  0  0  0
   -0.5211    8.1885    1.3052 H   0  0  0  0  0  0  0  0  0  0  0  0
    2.3895   -0.3987    3.1043 H   0  0  0  0  0  0  0  0  0  0  0  0
    1.7112   -1.9071    4.6255 H   0  0  0  0  0  0  0  0  0  0  0  0
    1.6662   -4.7931    2.3134 H   0  0  0  0  0  0  0  0  0  0  0  0
    1.2988   -7.1601    2.8807 H   0  0  0  0  0  0  0  0  0  0  0  0
    1.2288   -7.8773    5.2568 H   0  0  0  0  0  0  0  0  0  0  0  0
    1.5466   -6.2208    7.0551 H   0  0  0  0  0  0  0  0  0  0  0  0
  1  2  2  0  0  0  0
  2  3  1  0  0  0  0
  2 18  1  0  0  0  0
  3  4  1  0  0  0  0
  3 31  1  0  0  0  0
  3 32  1  0  0  0  0
  4  5  1  0  0  0  0
  4  9  1  0  0  0  0
  5  6  1  0  0  0  0
  5 33  1  0  0  0  0
  5 34  1  0  0  0  0
  6  7  1  0  0  0  0
  6 35  1  0  0  0  0
  6 36  1  0  0  0  0
  7  8  1  0  0  0  0
  7 10  1  0  0  0  0
  8  9  1  0  0  0  0
  8 37  1  0  0  0  0
  8 38  1  0  0  0  0
  9 39  1  0  0  0  0
  9 40  1  0  0  0  0
 10 11  1  0  0  0  0
 10 41  1  0  0  0  0
 10 42  1  0  0  0  0
 11 12  2  0  0  0  0
 11 16  1  0  0  0  0
 12 13  1  0  0  0  0
 12 43  1  0  0  0  0
 13 14  2  0  0  0  0
 13 44  1  0  0  0  0
 14 15  1  0  0  0  0
 14 45  1  0  0  0  0
 15 16  2  0  0  0  0
 15 46  1  0  0  0  0
 16 17  1  0  0  0  0
 18 19  1  0  0  0  0
 18 47  1  0  0  0  0
 19 20  2  0  0  0  0
 20 21  1  0  0  0  0
 20 48  1  0  0  0  0
 21 22  2  0  0  0  0
 21 26  1  0  0  0  0
 22 23  1  0  0  0  0
 22 49  1  0  0  0  0
 23 24  2  0  0  0  0
 23 50  1  0  0  0  0
 24 25  1  0  0  0  0
 24 51  1  0  0  0  0
 25 26  2  0  0  0  0
 25 52  1  0  0  0  0
 26 27  1  0  0  0  0
 27 28  1  0  0  0  0
 27 29  1  0  0  0  0
 27 30  1  0  0  0  0
M  END
$$$$
