# Supplementary material for: Targeting the anti-apoptotic Bcl-2 family proteins: machine learning virtual screening and biological evaluation of new small molecules
Source: Theranostics. 2022 Feb 28;12(5):2427–44. doi: 10.7150/thno.64233 (PMC8899577; doi:10.7150/thno.64233)
Supplement: Supplementary file 2 — Additional files. [file thnov12p2427s2.zip › IS29.key.sdf]

 OpenBabel10042114033D

 46 48  0  0  0  0  0  0  0  0999 V2000
    2.7063   -0.4393   -1.9924 F   0  0  0  0  0  0  0  0  0  0  0  0
    3.1738   -0.3100   -0.7426 C   0  0  0  0  0  0  0  0  0  0  0  0
    3.8985    0.8386   -0.4184 C   0  0  0  0  0  0  0  0  0  0  0  0
    4.3832    1.0113    0.8764 C   0  0  0  0  0  0  0  0  0  0  0  0
    4.1369    0.0328    1.8391 C   0  0  0  0  0  0  0  0  0  0  0  0
    3.4104   -1.1173    1.5075 C   0  0  0  0  0  0  0  0  0  0  0  0
    2.9215   -1.3097    0.2051 C   0  0  0  0  0  0  0  0  0  0  0  0
    2.0953   -2.5326   -0.1435 C   0  0  0  0  0  0  0  0  0  0  0  0
    0.3451   -2.2304    0.2269 S   0  0  0  0  0  0  0  0  0  0  0  0
   -0.4634   -3.7180   -0.1560 C   0  0  0  0  0  0  0  0  0  0  0  0
   -0.0210   -4.9511   -0.0879 N   0  0  0  0  0  0  0  0  0  0  0  0
   -1.1046   -5.7899   -0.3277 N   0  0  0  0  0  0  0  0  0  0  0  0
   -2.1854   -5.0505   -0.5609 C   0  0  0  0  0  0  0  0  0  0  0  0
   -1.8047   -3.7234   -0.4615 N   0  0  0  0  0  0  0  0  0  0  0  0
   -2.6507   -2.5557   -0.5588 N   0  0  0  0  0  0  0  0  0  0  0  0
   -3.5539   -5.5393   -0.8251 C   0  0  0  0  0  0  0  0  0  0  0  0
   -4.0005   -6.7552   -0.2968 C   0  0  0  0  0  0  0  0  0  0  0  0
   -5.3080   -7.2335   -0.5524 C   0  0  0  0  0  0  0  0  0  0  0  0
   -6.2106   -6.5226   -1.3618 C   0  0  0  0  0  0  0  0  0  0  0  0
   -5.7602   -5.2934   -1.8682 C   0  0  0  0  0  0  0  0  0  0  0  0
   -4.4599   -4.8236   -1.6202 C   0  0  0  0  0  0  0  0  0  0  0  0
   -7.6079   -7.0517   -1.7479 C   0  0  0  0  0  0  0  0  0  0  0  0
   -7.9169   -8.4549   -1.1797 C   0  0  0  0  0  0  0  0  0  0  0  0
   -8.7167   -6.0984   -1.2497 C   0  0  0  0  0  0  0  0  0  0  0  0
   -7.7148   -7.1568   -3.2880 C   0  0  0  0  0  0  0  0  0  0  0  0
    4.0749    1.5963   -1.1767 H   0  0  0  0  0  0  0  0  0  0  0  0
    4.9446    1.9055    1.1379 H   0  0  0  0  0  0  0  0  0  0  0  0
    4.5053    0.1679    2.8539 H   0  0  0  0  0  0  0  0  0  0  0  0
    3.2192   -1.8600    2.2795 H   0  0  0  0  0  0  0  0  0  0  0  0
    2.4597   -3.3905    0.4325 H   0  0  0  0  0  0  0  0  0  0  0  0
    2.2216   -2.7792   -1.2037 H   0  0  0  0  0  0  0  0  0  0  0  0
   -3.2187   -2.4757    0.2829 H   0  0  0  0  0  0  0  0  0  0  0  0
   -2.0678   -1.7172   -0.5724 H   0  0  0  0  0  0  0  0  0  0  0  0
   -3.3424   -7.3551    0.3277 H   0  0  0  0  0  0  0  0  0  0  0  0
   -5.5839   -8.1871   -0.1083 H   0  0  0  0  0  0  0  0  0  0  0  0
   -6.4095   -4.6816   -2.4917 H   0  0  0  0  0  0  0  0  0  0  0  0
   -4.1713   -3.8841   -2.0851 H   0  0  0  0  0  0  0  0  0  0  0  0
   -7.9304   -8.4518   -0.0838 H   0  0  0  0  0  0  0  0  0  0  0  0
   -7.1784   -9.1940   -1.5110 H   0  0  0  0  0  0  0  0  0  0  0  0
   -8.8994   -8.8108   -1.5137 H   0  0  0  0  0  0  0  0  0  0  0  0
   -8.7112   -6.0148   -0.1573 H   0  0  0  0  0  0  0  0  0  0  0  0
   -9.7086   -6.4617   -1.5485 H   0  0  0  0  0  0  0  0  0  0  0  0
   -8.6119   -5.0884   -1.6607 H   0  0  0  0  0  0  0  0  0  0  0  0
   -6.9401   -7.8173   -3.6942 H   0  0  0  0  0  0  0  0  0  0  0  0
   -7.6100   -6.1829   -3.7790 H   0  0  0  0  0  0  0  0  0  0  0  0
   -8.6889   -7.5597   -3.5908 H   0  0  0  0  0  0  0  0  0  0  0  0
  1  2  1  0  0  0  0
  2  3  2  0  0  0  0
  2  7  1  0  0  0  0
  3  4  1  0  0  0  0
  3 26  1  0  0  0  0
  4  5  2  0  0  0  0
  4 27  1  0  0  0  0
  5  6  1  0  0  0  0
  5 28  1  0  0  0  0
  6  7  2  0  0  0  0
  6 29  1  0  0  0  0
  7  8  1  0  0  0  0
  8  9  1  0  0  0  0
  8 30  1  0  0  0  0
  8 31  1  0  0  0  0
  9 10  1  0  0  0  0
 10 11  2  0  0  0  0
 10 14  1  0  0  0  0
 11 12  1  0  0  0  0
 12 13  2  0  0  0  0
 13 14  1  0  0  0  0
 13 16  1  0  0  0  0
 14 15  1  0  0  0  0
 15 32  1  0  0  0  0
 15 33  1  0  0  0  0
 16 17  2  0  0  0  0
 16 21  1  0  0  0  0
 17 18  1  0  0  0  0
 17 34  1  0  0  0  0
 18 19  2  0  0  0  0
 18 35  1  0  0  0  0
 19 20  1  0  0  0  0
 19 22  1  0  0  0  0
 20 21  2  0  0  0  0
 20 36  1  0  0  0  0
 21 37  1  0  0  0  0
 22 23  1  0  0  0  0
 22 24  1  0  0  0  0
 22 25  1  0  0  0  0
 23 38  1  0  0  0  0
 23 39  1  0  0  0  0
 23 40  1  0  0  0  0
 24 41  1  0  0  0  0
 24 42  1  0  0  0  0
 24 43  1  0  0  0  0
 25 44  1  0  0  0  0
 25 45  1  0  0  0  0
 25 46  1  0  0  0  0
M  END
$$$$
