# Supplementary material for: Targeting the anti-apoptotic Bcl-2 family proteins: machine learning virtual screening and biological evaluation of new small molecules
Source: Theranostics. 2022 Feb 28;12(5):2427–44. doi: 10.7150/thno.64233 (PMC8899577; doi:10.7150/thno.64233)
Supplement: Supplementary file 2 — Additional files. [file thnov12p2427s2.zip › IS9.key.sdf]

 OpenBabel10042114023D

 69 71  0  0  1  0  0  0  0  0999 V2000
    0.7493    2.9275   -3.4137 C   0  0  0  0  0  0  0  0  0  0  0  0
    2.2422    2.6289   -3.4312 C   0  0  0  0  0  0  0  0  0  0  0  0
    2.8890    3.2298   -4.6786 C   0  0  0  0  0  0  0  0  0  0  0  0
    4.4069    3.0172   -4.7610 C   0  0  0  0  0  0  0  0  0  0  0  0
    4.9194    1.6241   -4.7900 N   0  0  0  0  0  0  0  0  0  0  0  0
    4.3505    0.8879   -5.9458 C   0  0  0  0  0  0  0  0  0  0  0  0
    4.8057   -0.5723   -6.1349 C   0  0  0  0  0  0  0  0  0  0  0  0
    4.5132   -1.4760   -4.9364 C   0  0  0  0  0  0  0  0  0  0  0  0
    5.0006   -2.8953   -5.1961 C   0  0  0  0  0  0  0  0  0  0  0  0
    6.4019    1.6352   -4.8693 C   0  0  0  0  0  0  0  0  0  0  0  0
    7.0952    2.2592   -3.6473 C   0  0  0  0  0  0  0  0  0  0  0  0
    8.6144    2.3432   -3.8078 C   0  0  0  0  0  0  0  0  0  0  0  0
    9.0292    3.0542   -5.0088 N   0  0  0  0  0  0  0  0  0  0  0  0
    9.7505    2.4563   -6.0147 C   0  0  0  0  0  0  0  0  0  0  0  0
   10.2943    1.3705   -6.0441 O   0  0  0  0  0  0  0  0  0  0  0  0
    9.6339    3.3305   -7.1978 C   0  0  0  0  0  0  0  0  0  0  0  0
    8.8749    4.3868   -6.8457 C   0  0  0  0  0  0  0  0  0  0  0  0
    8.6450    4.4270   -5.3520 C   0  0  3  0  0  0  0  0  0  0  0  0
    9.5683    5.3753   -4.5760 C   0  0  0  0  0  0  0  0  0  0  0  0
   10.8916    5.6037   -5.0224 C   0  0  0  0  0  0  0  0  0  0  0  0
   11.8270    6.2722   -4.2314 C   0  0  0  0  0  0  0  0  0  0  0  0
   11.4638    6.7250   -2.9711 C   0  0  0  0  0  0  0  0  0  0  0  0
   10.1557    6.5751   -2.5252 C   0  0  0  0  0  0  0  0  0  0  0  0
    9.2110    5.9194   -3.3263 C   0  0  0  0  0  0  0  0  0  0  0  0
    7.6045    5.8239   -2.7034 Cl  0  0  0  0  0  0  0  0  0  0  0  0
   12.6436    7.4539   -1.9555 Cl  0  0  0  0  0  0  0  0  0  0  0  0
    8.1132    5.1112   -7.8868 C   0  0  0  0  0  0  0  0  0  0  0  0
    7.8868    4.5831   -8.9755 O   0  0  0  0  0  0  0  0  0  0  0  0
    7.4767    6.4293   -7.6511 C   0  0  0  0  0  0  0  0  0  0  0  0
    8.0344    7.4281   -6.8520 C   0  0  0  0  0  0  0  0  0  0  0  0
    7.4191    8.6844   -6.7692 C   0  0  0  0  0  0  0  0  0  0  0  0
    6.2663    8.9518   -7.5082 C   0  0  0  0  0  0  0  0  0  0  0  0
    5.7064    7.9702   -8.3186 C   0  0  0  0  0  0  0  0  0  0  0  0
    6.3082    6.7128   -8.3830 C   0  0  0  0  0  0  0  0  0  0  0  0
    5.4862   10.6717   -7.4480 Br  0  0  0  0  0  0  0  0  0  0  0  0
   10.0664    2.9419   -8.4295 O   0  0  0  0  0  0  0  0  0  0  0  0
    0.2886    2.5401   -2.5002 H   0  0  0  0  0  0  0  0  0  0  0  0
    0.2515    2.4632   -4.2712 H   0  0  0  0  0  0  0  0  0  0  0  0
    0.5644    4.0063   -3.4562 H   0  0  0  0  0  0  0  0  0  0  0  0
    2.3950    1.5449   -3.3998 H   0  0  0  0  0  0  0  0  0  0  0  0
    2.7030    3.0508   -2.5300 H   0  0  0  0  0  0  0  0  0  0  0  0
    2.7146    4.3147   -4.6651 H   0  0  0  0  0  0  0  0  0  0  0  0
    2.3948    2.8596   -5.5826 H   0  0  0  0  0  0  0  0  0  0  0  0
    4.8078    3.5332   -3.8836 H   0  0  0  0  0  0  0  0  0  0  0  0
    4.7745    3.5631   -5.6405 H   0  0  0  0  0  0  0  0  0  0  0  0
    4.5722    1.4298   -6.8752 H   0  0  0  0  0  0  0  0  0  0  0  0
    3.2598    0.8562   -5.8492 H   0  0  0  0  0  0  0  0  0  0  0  0
    5.8718   -0.6143   -6.3859 H   0  0  0  0  0  0  0  0  0  0  0  0
    4.2844   -0.9753   -7.0132 H   0  0  0  0  0  0  0  0  0  0  0  0
    3.4351   -1.4955   -4.7392 H   0  0  0  0  0  0  0  0  0  0  0  0
    5.0034   -1.0928   -4.0350 H   0  0  0  0  0  0  0  0  0  0  0  0
    4.4917   -3.3330   -6.0612 H   0  0  0  0  0  0  0  0  0  0  0  0
    4.8047   -3.5329   -4.3285 H   0  0  0  0  0  0  0  0  0  0  0  0
    6.0781   -2.9096   -5.3907 H   0  0  0  0  0  0  0  0  0  0  0  0
    6.7045    2.1486   -5.7903 H   0  0  0  0  0  0  0  0  0  0  0  0
    6.7859    0.6125   -4.9362 H   0  0  0  0  0  0  0  0  0  0  0  0
    6.8577    1.6714   -2.7523 H   0  0  0  0  0  0  0  0  0  0  0  0
    6.7283    3.2673   -3.4621 H   0  0  0  0  0  0  0  0  0  0  0  0
    9.0294    1.3287   -3.8357 H   0  0  0  0  0  0  0  0  0  0  0  0
    9.0583    2.8480   -2.9436 H   0  0  0  0  0  0  0  0  0  0  0  0
    7.5832    4.5857   -5.1474 H   0  0  0  0  0  0  0  0  0  0  0  0
   11.2370    5.2326   -5.9862 H   0  0  0  0  0  0  0  0  0  0  0  0
   12.8441    6.4008   -4.5950 H   0  0  0  0  0  0  0  0  0  0  0  0
    9.8770    6.9504   -1.5428 H   0  0  0  0  0  0  0  0  0  0  0  0
    8.9744    7.2870   -6.3351 H   0  0  0  0  0  0  0  0  0  0  0  0
    7.8672    9.4603   -6.1531 H   0  0  0  0  0  0  0  0  0  0  0  0
    4.8235    8.1741   -8.9196 H   0  0  0  0  0  0  0  0  0  0  0  0
    5.8778    5.9585   -9.0428 H   0  0  0  0  0  0  0  0  0  0  0  0
   10.4515    2.0470   -8.3042 H   0  0  0  0  0  0  0  0  0  0  0  0
  1  2  1  0  0  0  0
  1 37  1  0  0  0  0
  1 38  1  0  0  0  0
  1 39  1  0  0  0  0
  2  3  1  0  0  0  0
  2 40  1  0  0  0  0
  2 41  1  0  0  0  0
  3  4  1  0  0  0  0
  3 42  1  0  0  0  0
  3 43  1  0  0  0  0
  4  5  1  0  0  0  0
  4 44  1  0  0  0  0
  4 45  1  0  0  0  0
  5  6  1  0  0  0  0
  5 10  1  0  0  0  0
  6  7  1  0  0  0  0
  6 46  1  0  0  0  0
  6 47  1  0  0  0  0
  7  8  1  0  0  0  0
  7 48  1  0  0  0  0
  7 49  1  0  0  0  0
  8  9  1  0  0  0  0
  8 50  1  0  0  0  0
  8 51  1  0  0  0  0
  9 52  1  0  0  0  0
  9 53  1  0  0  0  0
  9 54  1  0  0  0  0
 10 11  1  0  0  0  0
 10 55  1  0  0  0  0
 10 56  1  0  0  0  0
 11 12  1  0  0  0  0
 11 57  1  0  0  0  0
 11 58  1  0  0  0  0
 12 13  1  0  0  0  0
 12 59  1  0  0  0  0
 12 60  1  0  0  0  0
 13 14  1  0  0  0  0
 13 18  1  0  0  0  0
 14 15  2  0  0  0  0
 14 16  1  0  0  0  0
 16 17  2  0  0  0  0
 16 36  1  0  0  0  0
 17 18  1  0  0  0  0
 17 27  1  0  0  0  0
 18 19  1  0  0  0  0
 18 61  1  0  0  0  0
 19 20  2  0  0  0  0
 19 24  1  0  0  0  0
 20 21  1  0  0  0  0
 20 62  1  0  0  0  0
 21 22  2  0  0  0  0
 21 63  1  0  0  0  0
 22 23  1  0  0  0  0
 22 26  1  0  0  0  0
 23 24  2  0  0  0  0
 23 64  1  0  0  0  0
 24 25  1  0  0  0  0
 27 28  2  0  0  0  0
 27 29  1  0  0  0  0
 29 30  2  0  0  0  0
 29 34  1  0  0  0  0
 30 31  1  0  0  0  0
 30 65  1  0  0  0  0
 31 32  2  0  0  0  0
 31 66  1  0  0  0  0
 32 33  1  0  0  0  0
 32 35  1  0  0  0  0
 33 34  2  0  0  0  0
 33 67  1  0  0  0  0
 34 68  1  0  0  0  0
 36 69  1  0  0  0  0
M  END
$$$$
