# Supplementary material for: Targeting the anti-apoptotic Bcl-2 family proteins: machine learning virtual screening and biological evaluation of new small molecules
Source: Theranostics. 2022 Feb 28;12(5):2427–44. doi: 10.7150/thno.64233 (PMC8899577; doi:10.7150/thno.64233)
Supplement: Supplementary file 2 — Additional files. [file thnov12p2427s2.zip › ISP.key.sdf]

 OpenBabel10042114033D

 61 64  0  0  0  0  0  0  0  0999 V2000
   10.4210   -8.1640    5.8249 C   0  0  0  0  0  0  0  0  0  0  0  0
    9.1465   -7.9542    5.2272 O   0  0  0  0  0  0  0  0  0  0  0  0
    8.6409   -6.6827    5.2786 C   0  0  0  0  0  0  0  0  0  0  0  0
    9.0982   -5.7135    6.1786 C   0  0  0  0  0  0  0  0  0  0  0  0
    8.5480   -4.4257    6.1930 C   0  0  0  0  0  0  0  0  0  0  0  0
    7.5162   -4.0579    5.3180 C   0  0  0  0  0  0  0  0  0  0  0  0
    7.0902   -5.0317    4.3990 C   0  0  0  0  0  0  0  0  0  0  0  0
    7.6129   -6.3361    4.3904 C   0  0  0  0  0  0  0  0  0  0  0  0
    7.0519   -7.1280    3.4204 O   0  0  0  0  0  0  0  0  0  0  0  0
    6.9156   -8.5103    3.7249 C   0  0  0  0  0  0  0  0  0  0  0  0
    6.8869   -2.7237    5.4063 C   0  0  0  0  0  0  0  0  0  0  0  0
    7.6541   -1.7383    5.9203 N   0  0  0  0  0  0  0  0  0  0  0  0
    7.1289   -0.5139    6.0815 C   0  0  0  0  0  0  0  0  0  0  0  0
    5.8578   -0.2357    5.7687 N   0  0  0  0  0  0  0  0  0  0  0  0
    5.0950   -1.2191    5.2459 C   0  0  0  0  0  0  0  0  0  0  0  0
    5.5787   -2.4916    5.0418 C   0  0  0  0  0  0  0  0  0  0  0  0
    3.6667   -0.9011    4.8830 C   0  0  0  0  0  0  0  0  0  0  0  0
    3.4063   -1.0991    3.5581 F   0  0  0  0  0  0  0  0  0  0  0  0
    2.7724   -1.6861    5.5512 F   0  0  0  0  0  0  0  0  0  0  0  0
    7.9223    0.5075    6.5328 N   0  0  0  0  0  0  0  0  0  0  0  0
    9.3182    0.2746    6.8873 C   0  0  0  0  0  0  0  0  0  0  0  0
   10.1637    1.4903    6.4433 C   0  0  0  0  0  0  0  0  0  0  0  0
    9.6764    2.8072    6.9202 N   0  0  0  0  0  0  0  0  0  0  0  0
    8.2498    2.9491    6.5490 C   0  0  0  0  0  0  0  0  0  0  0  0
    7.3347    1.7724    6.9642 C   0  0  0  0  0  0  0  0  0  0  0  0
    9.8710    3.0067    8.3644 C   0  0  0  0  0  0  0  0  0  0  0  0
   11.3275    2.9832    8.7964 C   0  0  0  0  0  0  0  0  0  0  0  0
   11.7462    1.9817    9.6938 C   0  0  0  0  0  0  0  0  0  0  0  0
   13.0706    1.9104   10.1229 C   0  0  0  0  0  0  0  0  0  0  0  0
   13.9967    2.8391    9.6642 C   0  0  0  0  0  0  0  0  0  0  0  0
   13.6016    3.8381    8.7747 C   0  0  0  0  0  0  0  0  0  0  0  0
   12.2714    3.9255    8.3322 C   0  0  0  0  0  0  0  0  0  0  0  0
   11.8953    5.0230    7.3728 C   0  0  0  0  0  0  0  0  0  0  0  0
   10.7333   -9.1878    5.5990 H   0  0  0  0  0  0  0  0  0  0  0  0
   10.3699   -8.0712    6.9147 H   0  0  0  0  0  0  0  0  0  0  0  0
   11.1691   -7.4838    5.4037 H   0  0  0  0  0  0  0  0  0  0  0  0
    9.8786   -5.9254    6.9020 H   0  0  0  0  0  0  0  0  0  0  0  0
    8.9271   -3.7056    6.9175 H   0  0  0  0  0  0  0  0  0  0  0  0
    6.3241   -4.7970    3.6627 H   0  0  0  0  0  0  0  0  0  0  0  0
    6.0950   -8.9001    3.1109 H   0  0  0  0  0  0  0  0  0  0  0  0
    6.6488   -8.6865    4.7719 H   0  0  0  0  0  0  0  0  0  0  0  0
    7.8190   -9.0559    3.4408 H   0  0  0  0  0  0  0  0  0  0  0  0
    4.9371   -3.2677    4.6446 H   0  0  0  0  0  0  0  0  0  0  0  0
    3.4324    0.1418    5.1159 H   0  0  0  0  0  0  0  0  0  0  0  0
    9.7385   -0.6133    6.4016 H   0  0  0  0  0  0  0  0  0  0  0  0
    9.4042    0.1216    7.9698 H   0  0  0  0  0  0  0  0  0  0  0  0
   10.1611    1.5224    5.3447 H   0  0  0  0  0  0  0  0  0  0  0  0
   11.2128    1.3326    6.7168 H   0  0  0  0  0  0  0  0  0  0  0  0
    8.2021    3.0479    5.4561 H   0  0  0  0  0  0  0  0  0  0  0  0
    7.8460    3.8890    6.9451 H   0  0  0  0  0  0  0  0  0  0  0  0
    6.3463    1.9582    6.5300 H   0  0  0  0  0  0  0  0  0  0  0  0
    7.2046    1.7590    8.0539 H   0  0  0  0  0  0  0  0  0  0  0  0
    9.3017    2.2720    8.9478 H   0  0  0  0  0  0  0  0  0  0  0  0
    9.4702    3.9860    8.6558 H   0  0  0  0  0  0  0  0  0  0  0  0
   11.0373    1.2427   10.0617 H   0  0  0  0  0  0  0  0  0  0  0  0
   13.3780    1.1304   10.8145 H   0  0  0  0  0  0  0  0  0  0  0  0
   15.0299    2.7874    9.9965 H   0  0  0  0  0  0  0  0  0  0  0  0
   14.3431    4.5528    8.4251 H   0  0  0  0  0  0  0  0  0  0  0  0
   12.7590    5.6475    7.1212 H   0  0  0  0  0  0  0  0  0  0  0  0
   11.1368    5.6734    7.8189 H   0  0  0  0  0  0  0  0  0  0  0  0
   11.5219    4.6106    6.4314 H   0  0  0  0  0  0  0  0  0  0  0  0
  1  2  1  0  0  0  0
  1 34  1  0  0  0  0
  1 35  1  0  0  0  0
  1 36  1  0  0  0  0
  2  3  1  0  0  0  0
  3  4  2  0  0  0  0
  3  8  1  0  0  0  0
  4  5  1  0  0  0  0
  4 37  1  0  0  0  0
  5  6  2  0  0  0  0
  5 38  1  0  0  0  0
  6  7  1  0  0  0  0
  6 11  1  0  0  0  0
  7  8  2  0  0  0  0
  7 39  1  0  0  0  0
  8  9  1  0  0  0  0
  9 10  1  0  0  0  0
 10 40  1  0  0  0  0
 10 41  1  0  0  0  0
 10 42  1  0  0  0  0
 11 12  2  0  0  0  0
 11 16  1  0  0  0  0
 12 13  1  0  0  0  0
 13 14  2  0  0  0  0
 13 20  1  0  0  0  0
 14 15  1  0  0  0  0
 15 16  2  0  0  0  0
 15 17  1  0  0  0  0
 16 43  1  0  0  0  0
 17 18  1  0  0  0  0
 17 19  1  0  0  0  0
 17 44  1  0  0  0  0
 20 21  1  0  0  0  0
 20 25  1  0  0  0  0
 21 22  1  0  0  0  0
 21 45  1  0  0  0  0
 21 46  1  0  0  0  0
 22 23  1  0  0  0  0
 22 47  1  0  0  0  0
 22 48  1  0  0  0  0
 23 24  1  0  0  0  0
 23 26  1  0  0  0  0
 24 25  1  0  0  0  0
 24 49  1  0  0  0  0
 24 50  1  0  0  0  0
 25 51  1  0  0  0  0
 25 52  1  0  0  0  0
 26 27  1  0  0  0  0
 26 53  1  0  0  0  0
 26 54  1  0  0  0  0
 27 28  2  0  0  0  0
 27 32  1  0  0  0  0
 28 29  1  0  0  0  0
 28 55  1  0  0  0  0
 29 30  2  0  0  0  0
 29 56  1  0  0  0  0
 30 31  1  0  0  0  0
 30 57  1  0  0  0  0
 31 32  2  0  0  0  0
 31 58  1  0  0  0  0
 32 33  1  0  0  0  0
 33 59  1  0  0  0  0
 33 60  1  0  0  0  0
 33 61  1  0  0  0  0
M  END
$$$$
