# Supplementary material for: Targeting the anti-apoptotic Bcl-2 family proteins: machine learning virtual screening and biological evaluation of new small molecules
Source: Theranostics. 2022 Feb 28;12(5):2427–44. doi: 10.7150/thno.64233 (PMC8899577; doi:10.7150/thno.64233)
Supplement: Supplementary file 2 — Additional files. [file thnov12p2427s2.zip › ISQ.key.sdf]

 OpenBabel10042114033D

 56 59  0  0  0  0  0  0  0  0999 V2000
    1.4243   -0.0095    0.1136 O   0  0  0  0  0  0  0  0  0  0  0  0
    2.6182   -0.0170   -0.1147 C   0  0  0  0  0  0  0  0  0  0  0  0
    3.3696   -1.0781   -0.5294 O   0  0  0  0  0  0  0  0  0  0  0  0
    4.6337   -0.6141   -0.6797 C   0  0  0  0  0  0  0  0  0  0  0  0
    4.8491    0.6343   -0.4199 N   0  0  0  0  0  0  0  0  0  0  0  0
    3.6050    1.0891   -0.0635 C   0  0  0  0  0  0  0  0  0  0  0  0
    3.2610    2.3442    0.2467 C   0  0  0  0  0  0  0  0  0  0  0  0
    4.2302    3.4493    0.2092 C   0  0  0  0  0  0  0  0  0  0  0  0
    4.5871    3.9649   -1.0480 C   0  0  0  0  0  0  0  0  0  0  0  0
    5.5462    4.9706   -1.1616 C   0  0  0  0  0  0  0  0  0  0  0  0
    6.1796    5.4523   -0.0235 C   0  0  0  0  0  0  0  0  0  0  0  0
    5.8288    4.9546    1.2312 C   0  0  0  0  0  0  0  0  0  0  0  0
    4.8250    3.9827    1.3662 C   0  0  0  0  0  0  0  0  0  0  0  0
    4.3852    3.5235    2.5893 O   0  0  0  0  0  0  0  0  0  0  0  0
    4.6481    4.4111    3.6855 C   0  0  0  0  0  0  0  0  0  0  0  0
    3.8076    4.1243    4.9010 C   0  0  0  0  0  0  0  0  0  0  0  0
    2.9163    3.0467    4.9886 C   0  0  0  0  0  0  0  0  0  0  0  0
    2.1498    2.8633    6.1403 C   0  0  0  0  0  0  0  0  0  0  0  0
    2.2652    3.7463    7.2161 C   0  0  0  0  0  0  0  0  0  0  0  0
    3.1552    4.8150    7.1440 C   0  0  0  0  0  0  0  0  0  0  0  0
    3.9166    4.9927    5.9952 C   0  0  0  0  0  0  0  0  0  0  0  0
    4.7680    6.0280    5.9383 F   0  0  0  0  0  0  0  0  0  0  0  0
    5.6264   -1.6056   -1.1223 C   0  0  0  0  0  0  0  0  0  0  0  0
    5.2459   -2.9004   -1.4715 C   0  0  0  0  0  0  0  0  0  0  0  0
    6.2105   -3.8347   -1.8636 C   0  0  0  0  0  0  0  0  0  0  0  0
    7.5782   -3.5116   -1.9053 C   0  0  0  0  0  0  0  0  0  0  0  0
    7.9356   -2.1870   -1.5857 C   0  0  0  0  0  0  0  0  0  0  0  0
    6.9734   -1.2450   -1.1963 C   0  0  0  0  0  0  0  0  0  0  0  0
    8.6563   -4.5592   -2.2434 C   0  0  0  0  0  0  0  0  0  0  0  0
    8.0708   -5.9689   -2.4909 C   0  0  0  0  0  0  0  0  0  0  0  0
    9.4336   -4.1508   -3.5113 C   0  0  0  0  0  0  0  0  0  0  0  0
    9.6507   -4.6841   -1.0676 C   0  0  0  0  0  0  0  0  0  0  0  0
    2.2374    2.6066    0.4925 H   0  0  0  0  0  0  0  0  0  0  0  0
    4.1208    3.5773   -1.9507 H   0  0  0  0  0  0  0  0  0  0  0  0
    5.8096    5.3639   -2.1394 H   0  0  0  0  0  0  0  0  0  0  0  0
    6.9458    6.2185   -0.1050 H   0  0  0  0  0  0  0  0  0  0  0  0
    6.3623    5.3494    2.0900 H   0  0  0  0  0  0  0  0  0  0  0  0
    4.4238    5.4441    3.3877 H   0  0  0  0  0  0  0  0  0  0  0  0
    5.7031    4.3151    3.9726 H   0  0  0  0  0  0  0  0  0  0  0  0
    2.8123    2.3519    4.1573 H   0  0  0  0  0  0  0  0  0  0  0  0
    1.4552    2.0283    6.1950 H   0  0  0  0  0  0  0  0  0  0  0  0
    1.6594    3.6004    8.1064 H   0  0  0  0  0  0  0  0  0  0  0  0
    3.2571    5.5082    7.9719 H   0  0  0  0  0  0  0  0  0  0  0  0
    4.2044   -3.2109   -1.4402 H   0  0  0  0  0  0  0  0  0  0  0  0
    5.8540   -4.8286   -2.1208 H   0  0  0  0  0  0  0  0  0  0  0  0
    8.9769   -1.8704   -1.6199 H   0  0  0  0  0  0  0  0  0  0  0  0
    7.2878   -0.2350   -0.9395 H   0  0  0  0  0  0  0  0  0  0  0  0
    7.3985   -5.9771   -3.3571 H   0  0  0  0  0  0  0  0  0  0  0  0
    7.5088   -6.3270   -1.6197 H   0  0  0  0  0  0  0  0  0  0  0  0
    8.8603   -6.7027   -2.6875 H   0  0  0  0  0  0  0  0  0  0  0  0
    8.7683   -4.0763   -4.3791 H   0  0  0  0  0  0  0  0  0  0  0  0
   10.2083   -4.8902   -3.7498 H   0  0  0  0  0  0  0  0  0  0  0  0
    9.9368   -3.1846   -3.3961 H   0  0  0  0  0  0  0  0  0  0  0  0
    9.1340   -4.9556   -0.1396 H   0  0  0  0  0  0  0  0  0  0  0  0
   10.1944   -3.7512   -0.8829 H   0  0  0  0  0  0  0  0  0  0  0  0
   10.4020   -5.4574   -1.2681 H   0  0  0  0  0  0  0  0  0  0  0  0
  1  2  2  0  0  0  0
  2  3  1  0  0  0  0
  2  6  1  0  0  0  0
  3  4  1  0  0  0  0
  4  5  2  0  0  0  0
  4 23  1  0  0  0  0
  5  6  1  0  0  0  0
  6  7  2  0  0  0  0
  7  8  1  0  0  0  0
  7 33  1  0  0  0  0
  8  9  2  0  0  0  0
  8 13  1  0  0  0  0
  9 10  1  0  0  0  0
  9 34  1  0  0  0  0
 10 11  2  0  0  0  0
 10 35  1  0  0  0  0
 11 12  1  0  0  0  0
 11 36  1  0  0  0  0
 12 13  2  0  0  0  0
 12 37  1  0  0  0  0
 13 14  1  0  0  0  0
 14 15  1  0  0  0  0
 15 16  1  0  0  0  0
 15 38  1  0  0  0  0
 15 39  1  0  0  0  0
 16 17  2  0  0  0  0
 16 21  1  0  0  0  0
 17 18  1  0  0  0  0
 17 40  1  0  0  0  0
 18 19  2  0  0  0  0
 18 41  1  0  0  0  0
 19 20  1  0  0  0  0
 19 42  1  0  0  0  0
 20 21  2  0  0  0  0
 20 43  1  0  0  0  0
 21 22  1  0  0  0  0
 23 24  2  0  0  0  0
 23 28  1  0  0  0  0
 24 25  1  0  0  0  0
 24 44  1  0  0  0  0
 25 26  2  0  0  0  0
 25 45  1  0  0  0  0
 26 27  1  0  0  0  0
 26 29  1  0  0  0  0
 27 28  2  0  0  0  0
 27 46  1  0  0  0  0
 28 47  1  0  0  0  0
 29 30  1  0  0  0  0
 29 31  1  0  0  0  0
 29 32  1  0  0  0  0
 30 48  1  0  0  0  0
 30 49  1  0  0  0  0
 30 50  1  0  0  0  0
 31 51  1  0  0  0  0
 31 52  1  0  0  0  0
 31 53  1  0  0  0  0
 32 54  1  0  0  0  0
 32 55  1  0  0  0  0
 32 56  1  0  0  0  0
M  END
$$$$
